# Supplementary material for: Effect of elbow joint angles on electromyographic activity versus force relationships of synergistic muscles of the triceps brachii
Source: PLoS One. 2021 Jun 3;16(6):e0252644. doi: 10.1371/journal.pone.0252644 (PMC8174684; doi:10.1371/journal.pone.0252644)
Supplement: S1 Data — (XLSX) [file pone.0252644.s001.xlsx]

## Sheet: 08062018-1
		Force	Force	Angle	Med	Lat		Long	biceps				Force	Force	Angle	Med	Lat		Long	biceps				Force	Force	Angle	Med	Lat		Long	biceps				Force	Force	Angle	Med	Lat		Long	biceps
		Maximum	Mean	Mean	RMS	RMS		RMS	RMS	Duration			Maximum	Mean	Mean	RMS	RMS		RMS	RMS	Duration			Maximum	Mean	Mean	RMS	RMS		RMS	RMS	Duration			Maximum	Mean	Mean	RMS	RMS		RMS	RMS	Duration
		ﾆkg								s			ﾆkg								s			ﾆkg								s			ﾆkg								s
	MVC	8.36	8.36	60.15	0.336	0.4812		0.2696	0.0261	0.99		MVC	9.3	9.3	93.13	0.3832	0.5362		0.3366	0.024	1		MVC	6.85	6.85	112.18	0.2108	0.2375		0.2029	0.0196	1		MVC	9.31	9.31	90.02	0.3063	0.4132		0.2523	0.0212	1
	60˚	8.26	8.26	59.11	0.3858	0.4905		0.2946	0.036	1.02		90˚	10.1	10.1	91.84	0.3624	0.4845		0.2962	0.0228	1		120˚	6.53	6.53	114.13	0.2244	0.2472		0.2029	0.0251	0.99		90
													9.84	9.84	91.16	0.3303	0.4911		0.306	0.0226	1.005
	EF	-12.4	-12.4	56.88	0.0427	0.0985		0.0172	0.4677	1.01		EF	-17.06	-17.06	87.14	0.053	0.147		0.0305	0.7531	1		EF	-16.88	-16.88	105.36	0.0452	0.1638		0.032	0.7718	1
	20%MVC	1.77	1.77	56.99	0.0617	0.0338		0.0339	0.0047	0.99		20%MVC	1.94	1.94	85.52	0.0446	0.039		0.0399	0.0059	1		20%MVC	1.56	1.56	116.98	0.0359	0.0237		0.0197	0.0068	0.99
		1.71	1.71	57.53	0.0524	0.0329		0.0329	0.0053	1.01			2.13	2.13	87.9	0.0469	0.0454		0.0407	0.0056	1.01			1.45	1.45	117.99	0.0372	0.0262		0.0204	0.0072	1
	40%MVC	3.25	3.25	58.41	0.1514	0.0956		0.0772	0.0107	1.01		40%MVC	4.11	4.11	86.04	0.1112	0.1315		0.0891	0.0124	1.02		40%MVC	2.71	2.71	122.93	0.0727	0.0443		0.0442	0.0063	1
		3.71	3.71	60.97	0.1742	0.1535		0.1099	0.0115	0.98			4.11	4.11	87.09	0.1161	0.1239		0.0941	0.0112	1			2.74	2.74	121.39	0.0722	0.0464		0.04	0.0066	0.98
	60%MVC	4.82	4.82	57.63	0.1706	0.1945		0.1465	0.012	0.99		60%MVC	5.93	5.93	85.8	0.1982	0.2621		0.1813	0.0165	0.99		60%MVC	4.27	4.27	118.37	0.1404	0.1051		0.0688	0.0115	0.99
		5.1	5.1	58.72	0.2044	0.1915		0.1377	0.0113	0.99			6.53	6.53	88.29	0.2312	0.2762		0.2178	0.0187	0.99			4.25	4.25	117.66	0.1582	0.1338		0.1133	0.0125	0.98
	80%MVC	6.93	6.93	61.53	0.2957	0.3497		0.2348	0.0195	0.99		80%MVC	8.68	8.68	86.9	0.5045	0.5436		0.3174	0.0255	1		80%MVC	5.75	5.75	118.97	0.1965	0.188		0.1512	0.0146	1
		6.45	6.45	60.58	0.302	0.3127		0.2195	0.0198	1.01			8.44	8.44	84.17	0.3161	0.3976		0.2641	0.0323	0.99			5.45	5.45	117.75	0.1865	0.1401		0.1124	0.0148	0.99
	MVC	8.36										MVC	10.1										MVC	6.85
	20%MVC	20.9386	20.9386		15.8077	6.86426		11.8398	1.06906			20%MVC	20.8789	20.8789		12.6766	11.693		14.2857	1.22942			20%MVC	22.4963	22.4963		10.1275	5.13533		7.10741	1.49669
																12.7568	8.37412		12.8781	0.763511							16.7969	10.295		9.88172	0.906971
	40%MVC	41.8773	41.8773		45.1094	25.6355		33.162	2.37332			40%MVC	42.1683	42.1683		31.4907	26.2838		32.4708	2.52298			40%MVC	40.7324	40.7324		20.0748	9.33416		14.9238	1.37909
																31.6897	25.3407		29.2714	1.56686							33.1801	18.7126		20.7491	0.835709
	60%MVC	59.6871	59.6871		51.9534	39.7242		50.3722	2.49091			60%MVC	63.9193	63.9193		59.4902	55.3978		70.7373	3.7631			60%MVC	63.6771	63.6771		41.3688	24.5858		32.2758	2.56575
																59.8662	53.4098		63.7676	2.33701							68.6121	49.2882		44.8743	1.55481
	80%MVC	80.5054	80.5054		82.8069	68.1692		80.5211	4.20141			80%MVC	87.8249	87.8249		113.688	96.8612		103.066	6.17917			80%MVC	83.707	83.707		53.0618	33.7656		46.721	3.14304
																114.407	93.3854		92.9112	3.83747							88.0055	67.6914		64.9581	1.90464

## Sheet: 08062018-2
		Force	Force	Angle	Med	Lat		Long	biceps				Force	Force	Angle	Med	Lat		Long	biceps				Force	Force	Angle	Med	Lat		Long	biceps				Force	Force	Angle	Med	Lat		Long	biceps
		Maximum	Mean	Mean	RMS	RMS		RMS	RMS	Duration			Maximum	Mean	Mean	RMS	RMS		RMS	RMS	Duration			Maximum	Mean	Mean	RMS	RMS		RMS	RMS	Duration			Maximum Value	Mean	Mean	RMS	RMS		RMS	RMS	Duration
		ﾆkg								s			ﾆkg								s			ﾆkg								s			ﾆkg								s
	MVC	6.45	6.45	71.42	0.5948	0.5883		0.4638	0.0291	1		MVC	7.02	7.02	94.07	0.5795	0.3709		0.3449	0.0273	0.99		MVC	5.96	5.96	125.18	0.2575	0.3492		0.2259	0.0472	1.01		MVC	6.64	6.64	79.52	0.4702	0.3994		0.3225	0.0256	0.99
	60˚	7.04	7.04	72.28	0.6245	0.5599		0.528	0.0299	1		90˚	7.06	7.06	93.11	0.5859	0.3918		0.2947	0.0302	1.01		120˚	6.32	6.32	126.36	0.2383	0.3461		0.2459	0.0494	1.01		60		0
		6.78		71.67	0.5258	0.49		0.4326	0.0242	0.99											0.99											0.98
	EF	-10.13	-10.13	64.89	0.0903	0.072		0.0222	0.7997	1		EF	-13.16	-13.16	85.83	0.1381	0.0765		0.0295	0.8358			EF	-12.67	-12.67	105.87	0.0755	0.0835		0.0228	0.7108					0
	20%MVC	1.37	1.37	67.64	0.1002	0.0489		0.0183	0.0049	1		20%MVC	1.49	1.49	91.2	0.0706	0.0447		0.0227	0.0039	1.01		20%MVC	1.54	1.54	124.23	0.0753	0.0392		0.0248	0.0036	1				0
		1.4	1.4	65.61	0.089	0.0541		0.023	0.0049	1.01			1.55	1.55	90.76	0.0786	0.0373		0.0294	0.0038	0.99			1.38	1.38	121.75	0.062	0.0284		0.0379	0.0037	0.99				0
	40%MVC	2.68	2.68	67.59	0.1621	0.1412		0.0804	0.0082	1.01		40%MVC	3.02	3.02	94.57	0.218	0.1642		0.0811	0.0118	1		40%MVC	2.81	2.81	122.28	0.1678	0.1495		0.0916	0.0093	1				0
		2.79	2.79	68.49	0.1438	0.1278		0.1068	0.0089	1.01			2.92	2.92	94.17	0.1803	0.1692		0.0864	0.0102	1			2.8	2.8	123.64	0.1435	0.0937		0.0865	0.0081	1.01				0
	60%MVC	4.36	4.36	70.88	0.3216	0.2762		0.2189	0.0157	0.99		60%MVC	4.22	4.22	90.98	0.3758	0.2462		0.1602	0.0157	1		60%MVC	4.07	4.07	125.5	0.2335	0.2184		0.1057	0.0126	0.99				0
		4.15	4.15	74.85	0.2869	0.2498		0.2006	0.0147	0.99			4.07	4.07	95.92	0.2936	0.2064		0.1368	0.0145	1			3.85	3.85	123.64	0.2139	0.2132		0.1095	0.011	1.01				0
	80%MVC	5.52	5.52	72.26	0.5485	0.3967		0.3974	0.0231	1		80%MVC	5.49	5.49	96.87	0.4733	0.3187		0.2705	0.022	1		80%MVC	5.01	5.01	121.9	0.284	0.2508		0.167	0.0257	1.19				0
		5.24	5.24	74.15	0.5242	0.3136		0.3044	0.0201	1			5.57	5.57	99.23	0.4668	0.3139		0.2489	0.0232	1.01			5.45	5.45	123.23	0.2547	0.2558		0.2214	0.0173	1				0
	MVC	7.04										MVC	7.06										MVC	6.32
	20%MVC	20.4983	20.5337		16.2627	9.43108		4.3492	0.61273			20%MVC	21.5909	21.5909		12.8245	7.04831		5.48652	0.481431			20%MVC	23.7785	23.7785		11.8016	6.18972		6.60278	0.456421
																12.8025	10.7513		8.14572	0.460637							27.6926	9.72242		13.2895	0.513506
	40%MVC	40.4785	40.5486		26.2936	24.6307		19.7136	1.06915			40%MVC	42.1875	42.1875		34.2359	30.5274		17.639	1.37552			40%MVC	45.684	45.684		26.7578	22.2683		18.7553	1.08791
																34.1771	43.7131		26.1882	1.3161							57.8862	34.9777		37.749	1.22397
	60%MVC	62.9748	63.0838		52.3036	48.1626		44.1765	1.90071			60%MVC	58.8778	58.8778		57.5382	41.4418		31.2763	1.88821			60%MVC	64.4951	64.4951		38.4562	39.519		22.6622	1.47555
																57.4395	59.3418		46.4353	1.80665							90.238	62.0739		45.6125	1.6601
	80%MVC	79.6251	79.7628		92.2039	65.0378		73.9048	2.70101			80%MVC	78.5511	78.5511		80.8063	57.9233		54.6967	2.82606			80%MVC	85.1792	85.1792		46.3039	46.3863		40.9014	2.68851
																80.6676	82.9422		81.207	2.704							108.653	72.8606		82.323	3.02476

## Sheet: 08062018-3
		Force	Force	Angle	Med	Lat		Long	biceps				Force	Force	Angle	Med	Lat		Long	biceps				Force	Force	Angle	Med	Lat		Long	biceps				Force	Force	Angle	Med	Lat		Long	biceps
		Maximum	Mean	Mean	RMS	RMS		RMS	RMS	Duration			Maximum	Mean	Mean	RMS	RMS		RMS	RMS	Duration			Maximum	Mean	Mean	RMS	RMS		RMS	RMS	Duration			Maximum	Mean	Mean	RMS	RMS		RMS	RMS	Duration
		ﾆkg								s			ﾆkg								s			ﾆkg								s			ﾆkg								s
	MVC	6	6	67.28	0.1738	0.1654		0.0886	0.0386	1.01		MVC	6.34	6.34	92.79	0.2283	0.2012		0.1025	0.0474	1		MVC	5.75	5.75	122.29	0.1699	0.2332		0.0846	0.0406	1		MVC	5.54	5.54	119.09	0.1661	0.1455		0.0899	0.0332	1.01
	60˚	6.01	6.01	65.73	0.1738	0.1545		0.1009	0.0418	1.2		90˚	6.63	6.63	92.57	0.1973	0.1814		0.0954	0.0399	1		120˚	5.16	5.16	122.89	0.1619	0.1899		0.0776	0.0364	1		120		0
																								5.42		122.55	0.1457	0.1815		0.0734	0.0316	1
	EF	-8.16	-8.16	61.54	0.086	0.0414		0.014	0.2614	1		EF	-9.45	-9.45	85.14	0.055	0.0383		0.0133	0.3037	1.01		EF	-7.52	-7.52	112.3	0.0349	0.0304		0.013	0.2897	1				0
	20%MVC	1.37	1.37	65.15	0.0576	0.0314		0.0112	0.0074	1		20%MVC	1.32	1.32	89.27	0.0502	0.0362		0.0104	0.0063	1		20%MVC	1.19	1.19	123.07	0.0356	0.0338		0.0091	0.005	1				0
		1.2	1.2	70.65	0.0531	0.0352		0.0102	0.0068	1			1.42	1.42	94.88	0.049	0.037		0.0123	0.0069	1			1.24	1.24	123.11	0.039	0.0333		0.01	0.0056	1				0
	40%MVC	2.55	2.55	65.49	0.1068	0.0643		0.0431	0.0163	1		40%MVC	2.79	2.79	92.81	0.1097	0.0758		0.0495	0.0187	0.99		40%MVC	2.27	2.27	121.59	0.0581	0.0504		0.0258	0.01	1				0
		2.58	2.58	65.56	0.1007	0.0615		0.0447	0.0159	0.99			2.55	2.55	91.01	0.0971	0.0654		0.0442	0.0139	1			2.27	2.27	123.7	0.0524	0.0466		0.0247	0.0084	1				0
	60%MVC	3.6	3.6	65.74	0.138	0.1005		0.0607	0.023	1.01		60%MVC	3.95	3.95	91.98	0.1584	0.1156		0.0814	0.0287	1		60%MVC	3.37	3.37	121.12	0.072	0.0714		0.0405	0.0116	1				0
		3.62	3.62	65.29	0.1454	0.1026		0.0646	0.0222	1			3.91	3.91	89.52	0.1463	0.111		0.0741	0.025	1			3.46	3.46	121.47	0.0742	0.0783		0.0504	0.0129	1				0
	80%MVC	4.68	4.68	66.95	0.1679	0.1315		0.0842	0.0291	1		80%MVC	5.3	5.3	90.89	0.1927	0.1615		0.0924	0.0365	0.99		80%MVC	4.4	4.4	123.02	0.1057	0.1161		0.059	0.0212	1				0
		4.81	4.81	67.89	0.1757	0.1327		0.081	0.0313	1			5.28	5.28	90.36	0.1941	0.1641		0.0948	0.039	1			4.54	4.54	121.09	0.1163	0.1275		0.0599	0.021	0.99				0
	MVC	6.01										MVC	6.63										MVC	5.75
	20%MVC	21.3988	21.3988		31.847	20.819		11.2929	2.71614			20%MVC	21.1257	21.1257		28.5386	21.0587		11.9789	2.52487			20%MVC	22.3209	22.2731		21.4614	20.9753		10.0792	2.02754
																23.3083	19.1323		11.4704	2.1732							23.4346	16.6474		12.1604	1.82948
	40%MVC	42.7144	42.7144		59.6951	39.3248		46.3325	6.15914			40%MVC	41.1719	41.1719		59.4937	44.1388		49.4459	6.23565			40%MVC	41.7024	41.6132		31.7894	30.322		26.6491	3.51951
																48.5902	36.9054		47.3471	5.36714							32.9215	24.0655		32.152	3.1757
	60%MVC	60.1166	60.1166		81.5305	63.4886		66.1214	8.64575			60%MVC	60.6014	60.6014		87.6582	70.8346		82.058	10.2716			60%MVC	62.7373	62.6031		42.0598	46.7959		47.9683	4.6863
																71.593	59.2263		78.575	8.84096							45.9267	37.1403		57.8735	4.22851
	80%MVC	79.0175	79.0175		98.8493	82.5883		87.1768	11.5532			80%MVC	81.5729	81.5729		111.277	101.782		98.7863	14.4415			80%MVC	82.1188	81.9432		63.8665	76.1488		62.7441	8.07192
																90.8835	85.1019		94.5932	12.43							69.7382	60.4367		75.7003	7.2834

## Sheet: 08072018-2
		Force	Force	Angle	Med	Lat		Long	biceps				Force	Force	Angle	Med	Lat		Long	biceps				Force	Force	Angle	Med	Lat		Long	biceps				Force	Force	Angle	Med	Lat		Long	biceps
		Maximum	Mean	Mean	RMS	RMS		RMS	RMS	Duration			Maximum	Mean	Mean	RMS	RMS		RMS	RMS	Duration			Maximum	Mean	Mean	RMS	RMS		RMS	RMS	Duration			Maximum	Mean	Mean	RMS	RMS		RMS	RMS	Duration
		ﾆkg								s			ﾆkg								s			ﾆkg								s			ﾆkg								s
	MVC	4.51	4.51	60.49	0.3246	0.1273		0.1546	0.0568	1.01		MVC	5.74	5.74	86.83	0.4265	0.1736		0.1818	0.0606	0.98		MVC	5.57	5.57	126.54	0.261	0.1485		0.1435	0.0406	1.01		MVC	5.77	5.77	108.64	0.3073	0.1485		0.1747	0.0578	0.99
	60˚	4.17	4.17	51.26	0.3269	0.1142		0.135	0.0519	1.01		90˚	5.46	5.46	82.36	0.3843	0.1524		0.1811	0.059	1.02		120˚	5.94	5.94	126.49	0.2494	0.1232		0.1379	0.0376	0.99		120		0
		4.24		59.75	0.2981	0.1517		0.1433	0.0547	1.02
	EF	-6.9	-6.9	58.55	0.0632	0.1002		0.0365	0.4516	1.01		EF	-8.66	-8.66	83.6	0.0749	0.0787		0.0369	0.459	1.02		EF	-7.96	-7.96	103.59	0.0737	0.0764		0.038	0.4138	1.01				0
	20%MVC	0.99	0.99	62.29	0.036	0.0178		0.0207	0.0086	1.01		20%MVC	1.3	1.3	75.65	0.0576	0.0214		0.0266	0.0112	1		20%MVC	1.25	1.25	116.14	0.0252	0.0201		0.0307	0.0056	1.01				0
		1	1	59.78	0.0345	0.0145		0.0184	0.0075	0.99			1.33	1.33	77.33	0.0467	0.0208		0.0238	0.0099	0.99			1.38	1.38	111.23	0.0372	0.025		0.0316	0.0078	1				0
	40%MVC	1.95	1.95	59.57	0.1311	0.057		0.0645	0.0295	1		40%MVC	2.49	2.49	74.17	0.1108	0.0569		0.0592	0.0264	1		40%MVC	2.44	2.44	113.64	0.0756	0.0392		0.0492	0.0141	1.01				0
		1.95	1.95	60.53	0.1185	0.0595		0.0632	0.026	0.99			2.54	2.54	72.26	0.1321	0.0571		0.0726	0.0292	0.98			2.39	2.39	116.64	0.0888	0.0342		0.0588	0.0153	1.01				0
	60%MVC	2.73	2.73	64.89	0.2442	0.1002		0.1069	0.0452	1.01		60%MVC	3.62	3.62	80.64	0.2056	0.0938		0.1113	0.0404	1		60%MVC	3.43	3.43	117.4	0.1302	0.0636		0.0796	0.022	0.99				0
		2.77	2.77	53.93	0.301	0.1089		0.1226	0.0546	1.01			3.65	3.65	79.13	0.2744	0.1216		0.1217	0.0479	1.01			3.61	3.61	113.78	0.129	0.0572		0.0735	0.0235	1				0
	80%MVC	3.6	3.6	50.46	0.3227	0.119		0.1584	0.0637	1		80%MVC	4.71	4.71	88.93	0.4096	0.1484		0.1949	0.0672	1.01		80%MVC	4.78	4.78	114.96	0.204	0.1179		0.1231	0.0501	1				0
		3.61	3.61	62.36	0.3703	0.1348		0.1612	0.0674	1			4.71	4.71	86.72	0.3093	0.1289		0.1364	0.0486	0.99			4.77	4.77	113.21	0.2067	0.0967		0.1153	0.0354	1				0
	MVC	4.51										MVC	5.74										MVC	5.94
	20%MVC	23.1037	22.9263		11.1363	12.322		13.5482	1.78255			20%MVC	23.4821	23.4821		16.4754	6.66596		17.4636	2.33614			20%MVC	22.8497	22.8497		9.85678	17.205		21.587	1.48361
																12.8638	12.9448		13.8881	2.29847							12.2257	16.5992		22.1393	1.61914
	40%MVC	45.2786	44.9309		39.4271	44.443		44.2481	6.14482			40%MVC	44.9107	44.9107		38.3688	43.4893		45.6687	6.15589			40%MVC	41.9635	41.9635		25.9688	28.001		37.422	3.25509
																29.9581	34.9693		36.3185	6.05664							34.7962	27.0151		38.3795	3.55244
	60%MVC	63.8545	63.3641		86.1205	79.7686		79.5218	11.0496			60%MVC	64.9107	64.9107		75.8214	82.1719		80.7346	9.77635			60%MVC	61.1642	61.1642		40.9436	46.0834		53.0492	5.03764
																59.2008	66.0736		64.205	9.61874							50.7837	44.4608		54.4065	5.49783
	80%MVC	83.7074	83.0645		109.467	96.821		110.742	14.5151			80%MVC	84.1071	84.1071		113.558	105.786		114.796	12.8211			80%MVC	82.9713	82.9713		64.8747	81.8667		82.6057	9.46634
																88.6655	85.0613		91.2924	12.6144							80.4663	78.9842		84.7193	10.3311

## Sheet: 08072018-3
		Force	Force	Angle	Med	Lat		Long	biceps				Force	Force	Angle	Med	Lat		Long	biceps				Force	Force	Angle	Med	Lat		Long	biceps				Force	Force	Angle	Med	Lat		Long	biceps
		Maximum	Mean	Mean	RMS	RMS		RMS	RMS	Duration			Maximum Value	Mean	Mean	RMS	RMS		RMS	RMS	Duration			Maximum	Mean	Mean	RMS	RMS		RMS	RMS	Duration			Maximum	Mean	Mean	RMS	RMS		RMS	RMS	Duration
		ﾆkg								s			ﾆkg								s			ﾆkg								s			ﾆkg								s
	MVC	4.6	4.6	61.66	0.262	0.0826		0.0878	0.0262	0.99		MVC	6.5	6.5	89.74	0.3525	0.1225		0.1424	0.0338	1		MVC	4.68	4.68	111.61	0.2043	0.0796		0.0864	0.0202	1		MVC	5.56	5.56	92.61	0.3165	0.115		0.1159	0.0319	1
	60˚	4.2	4.2	59.03	0.3331	0.1039		0.089	0.0347	0.99		90˚		0									120˚	4.78	4.78	109.03	0.1623	0.0781		0.0689	0.0175	1		90		0
	EF	-7.92	-7.92	79.75	0.0416	0.03		0.0183	0.333	0.99		EF	-10.3	-10.3	88.16	0.0862	0.0609		0.0363	0.4895	1		EF	-7.6	-7.6	99.35	0.047	0.0438		0.0219	0.4332	1				0
	20%MVC	0.92	0.92	70.84	0.0721	0.0248		0.0131	0.0059	1		20%MVC	1.31	1.31	90.21	0.0949	0.0314		0.0183	0.0076	1.19		20%MVC	1.19	1.19	115.63	0.0511	0.0182		0.0123	0.0044	1				0
		0.9	0.9	70.29	0.0744	0.0256		0.015	0.0068	1			1.36	1.36	91.47	0.0916	0.0317		0.018	0.0068	0.99			1.15	1.15	114.25	0.0467	0.014		0.0115	0.0045	1				0
	40%MVC	1.89	1.89	68.12	0.1366	0.0498		0.0356	0.0139	1		40%MVC	2.59	2.59	84.19	0.148	0.0646		0.0506	0.0144	0.99		40%MVC	2.09	2.09	111.54	0.0799	0.0315		0.0257	0.0074	1				0
		1.75	1.75	66.82	0.1429	0.0516		0.0323	0.0146	1			2.62	2.62	83.1	0.1107	0.0583		0.0399	0.0136	1.01			2.16	2.16	111.99	0.0787	0.0343		0.0229	0.0073	1.01				0
	60%MVC	2.7	2.7	70.49	0.2003	0.0834		0.0698	0.02	0.99		60%MVC	4	4	82.33	0.2152	0.0916		0.0898	0.0245	1		60%MVC	2.97	2.97	114.81	0.1036	0.0561		0.0488	0.0123	1				0
		2.7	2.7	63.96	0.1792	0.0659		0.0723	0.0185	1			3.84	3.84	83.46	0.1883	0.0813		0.0791	0.0198	0.99			2.97	2.97	111.01	0.1028	0.0511		0.0417	0.0124	1.01				0
	80%MVC	3.69	3.69	58.7	0.288	0.099		0.0951	0.0309	1		80%MVC	4.73	4.73	84.17	0.2951	0.0936		0.1268	0.03	1		80%MVC	3.76	3.76	112.73	0.1611	0.0763		0.0667	0.0191	1.01				0
		3.74	3.74	60.87	0.2664	0.0865		0.0876	0.0308	1.02			4.98	4.98	85.07	0.3397	0.1134		0.1144	0.0333	1			3.89	3.89	115.66	0.1565	0.0726		0.0632	0.0186	0.99				0
	MVC	4.6										MVC	6.5										MVC	4.78
	20%MVC	20.6818	20.6818		24.6177	27.0241		15.8937	1.90691			20%MVC	20.5385	41.0769		31.3393	10.6033		20.5317	2.16216			20%MVC	24.7357	24.7357		16.4342	17.2654		13.4615	1.33634
																26.4539	25.7551		12.7458	1.47089							26.6776	20.4185		15.3252	1.02724
	40%MVC	41.3636	41.3636		46.9669	54.37		38.405	4.27928			40%MVC	40.0769	80.1538		43.4717	65.8981		51.1878	4.2042			40%MVC	44.926	44.926		26.651	35.2815		27.4887	2.20721
																36.695	50.1633		31.7767	2.86006							42.9351	41.7248		31.2943	1.69668
	60%MVC	61.3636	61.3636		63.7708	80.0536		80.3733	5.78078			60%MVC	60.3077	120.615		67.8037	92.7078		95.5317	6.65165			60%MVC	62.7907	62.7907		34.6832	57.4799		51.1878	3.70871
																57.234	70.5714		59.3048	4.52503							56.3011	67.9772		58.2743	2.85088
	80%MVC	84.4318	84.4318		93.1608	99.4638		103.337	9.26426			80%MVC	74.6923	149.385		106.671	110.992		136.425	9.5045			80%MVC	80.8668	80.8668		53.3692	79.8391		73.4729	5.66066
																90.0426	84.4898		84.691	6.46578							86.6339	94.4198		83.6446	4.35134

## Sheet: 08082018-1
		Force	Force	Angle	Med	Lat		Long	biceps				Force	Force	Angle	Med	Lat		Long	biceps				Force	Force	Angle	Med	Lat		Long	biceps				Force	Force	Angle	Med	Lat		Long	biceps
		Maximum	Mean	Mean	RMS	RMS		RMS	RMS	Duration			Maximum	Mean	Mean	RMS	RMS		RMS	RMS	Duration			Maximum	Mean	Mean	RMS	RMS		RMS	RMS	Duration			Maximum	Mean	Mean	RMS	RMS		RMS	RMS	Duration
		ﾆkg								s			ﾆkg								s			ﾆkg								s			ﾆkg								s
	MVC	7.32	7.32	64.1	0.6653	0.6664		0.3485	0.0578	1		MVC	5.11	5.11	86.99	0.6121	0.5684		0.2546	0.044	1.01		MVC	4.13	4.13	114.62	0.3767	0.3822		0.2292	0.0296	1		MVC	5.48	5.48	91.98	0.3114	0.3088		0.1712	0.0328	0.99
	60˚	7.37	7.37	62.72	0.5527	0.598		0.2999	0.0498	1		90˚	5.47	5.47	86.47	0.4613	0.5545		0.2202	0.0382	1		120˚	4.67	4.67	116.15	0.4908	0.5243		0.2187	0.0374	1		90		0
																								4.63		115.61	0.4805	0.4804		0.2201	0.0363	1.01
	EF	-8.67	-8.67	75.16	0.1946	0.0988		0.0256	0.9104	1.02		EF	-12.69	-12.69	81.26	0.3361	0.0853		0.0289	0.8154	1.01		EF	-13.25	-13.25	105.52	0.1329	0.07		0.0268	0.9825	0.99				0
	20%MVC	1.61	1.61	61.49	0.0949	0.0809		0.0326	0.009	1		20%MVC	1.2	1.2	87.13	0.0416	0.0596		0.0239	0.0049	1		20%MVC	1.09	1.09	119.39	0.0281	0.046		0.0301	0.0049	1				0
		1.62	1.62	61.11	0.0795	0.088		0.0317	0.0082	1.01			1.2	1.2	87.28	0.0412	0.0581		0.0269	0.0045	1			1.18	1.18	121.86	0.0253	0.0349		0.036	0.0056	1.01				0
	40%MVC	3.01	3.01	61.38	0.1891	0.2167		0.1076	0.0205	1.01		40%MVC	2.19	2.19	86.75	0.1089	0.0855		0.053	0.0099	0.99		40%MVC	2.12	2.12	119.06	0.0762	0.0896		0.0564	0.0098	0.99				0
		3.03	3.03	61.09	0.1806	0.2269		0.0798	0.017	1.02			2.18	2.18	87.17	0.0986	0.0811		0.0499	0.0089	1			2.07	2.07	120.14	0.0932	0.1085		0.0653	0.0122	1				0
	60%MVC	4.61	4.61	63.66	0.3395	0.3753		0.1696	0.0297	1		60%MVC	3.44	3.44	87.05	0.1638	0.2497		0.1042	0.018	1.01		60%MVC	3.07	3.07	119.1	0.1711	0.1861		0.085	0.0177	0.99				0
		4.59	4.59	61.8	0.3193	0.3788		0.179	0.0312	1			3.36	3.36	86.76	0.1924	0.1963		0.1189	0.0202	1			3.15	3.15	119.38	0.2234	0.1862		0.1016	0.0196	0.99				0
	80%MVC	5.99	5.99	65.03	0.4374	0.471		0.2275	0.0423	0.99		80%MVC	4.21	4.21	87.63	0.2949	0.2558		0.1504	0.0271	1.02		80%MVC	4.03	4.03	111.73	0.1735	0.2669		0.1148	0.0246	1				0
		6.24	6.24	64.65	0.4347	0.4588		0.2109	0.0402	0.99			4.41	4.41	87.1	0.3024	0.3056		0.1601	0.0266	1.01			4.07	4.07	115.94	0.1991	0.3019		0.1201	0.0238	1				0
	MVC	7.37										MVC	5.47										MVC	4.67
	20%MVC	21.9877	21.9877		14.3186	13.3581		9.91672	0.94464			20%MVC	22.6843	22.6843		6.79803	9.66338		7.83467	0.516257			20%MVC	25.3537	25.7955		4.38424	6.39829		10.1943	0.57667
																7.71381	10.4818		10.6992	0.576404							5.94214	8.74973		14.8428	0.534351
	40%MVC	41.1164	41.1164		30.353	35.0838		28.9019	2.05953			40%MVC	41.3043	41.3043		17.0361	13.1762		15.8698	1.03251			40%MVC	46.7982	47.6136		13.908	15.6675		18.7693	1.20826
																19.3311	14.8366		21.6723	1.15281							20.7418	21.4255		27.3278	1.11959
	60%MVC	62.6276	62.6276		54.0887	59.6409		53.7631	3.34468			60%MVC	64.2722	64.2722		29.2447	35.2736		34.4078	2.09798			60%MVC	69.4713	70.6818		32.3892	29.4448		28.7785	2.04855
																33.1843	39.7186		46.9882	2.34241							43.8984	40.2661		41.9012	1.89822
	80%MVC	83.2539	83.2539		71.601	73.5369		67.6126	4.53098			80%MVC	81.4745	81.4745		49.0394	44.4005		47.8871	2.94925			80%MVC	90.4691	92.0455		30.5911	44.9858		36.2276	2.65817
																55.6456	49.9955		65.396	3.29286							41.4614	61.5185		52.747	2.4631

## Sheet: 08082018-2
		Force	Force	Angle	Med	Lat		Long	biceps				Force	Force	Angle	Med	Lat		Long	biceps				Force	Force	Angle	Med	Lat		Long	biceps				Force	Force	Angle	Med	Lat		Long	biceps
		Maximum	Mean	Mean	RMS	RMS		RMS	RMS	Duration			Maximum	Mean	Mean	RMS	RMS		RMS	RMS	Duration			Maximum	Mean	Mean	RMS	RMS		RMS	RMS	Duration			Maximum	Mean	Mean	RMS	RMS		RMS	RMS	Duration
		ﾆkg								s			ﾆkg								s			ﾆkg								s			ﾆkg								s
	MVC	11.64	11.64	79.59	0.7046	0.4893		0.2724	0.0517	1		MVC	11.74	11.74	97.31	0.482	0.2767		0.1529	0.0358	1		MVC	9.06	9.06	131.66	0.3406	0.2054		0.1667	0.0411	0.97		MVC	12.95	12.95	70.12	0.5064	0.4508		0.2357	0.057	0.97
	60˚	11.77	11.77	78.6	0.6263	0.4534		0.2541	0.0471	1		90˚	10.39	10.39	96.44	0.4981	0.276		0.1558	0.0375	1		120˚	9.27	9.27	129.85	0.3514	0.2287		0.1629	0.0445	1.01		60		0
	EF	-10.11	-10.11	62.44	0.0922	0.1395		0.0233	0.4651	1		EF	-12.68	-12.68	84.53	0.0653	0.0959		0.0225	0.4728	1.03		EF	-13.15	-13.15	107.33	0.0778	0.0844		0.019	0.5546	1.03				0
	20%MVC	2.36	2.36	67.82	0.1222	0.0891		0.0387	0.0093	1.01		20%MVC	2.35	2.35	96.49	0.0661	0.0565		0.0213	0.0058	1		20%MVC	1.96	1.96	128.15	0.0607	0.0399		0.0253	0.0063	1				0
		2.58	2.58	68.08	0.12	0.1049		0.05	0.01	1			2.21	2.21	92.78	0.0635	0.0571		0.0263	0.0075	0.99			2.05	2.05	125.71	0.0592	0.0469		0.0248	0.006	1				0
	40%MVC	5.15	5.15	73.89	0.2454	0.1881		0.0998	0.0208	1		40%MVC	4.49	4.49	98.83	0.1601	0.128		0.0565	0.0119	0.99		40%MVC	3.86	3.86	124.02	0.104	0.0831		0.0379	0.0074	1				0
		4.91	4.91	72.75	0.2601	0.1598		0.0957	0.0203	1			4.73	4.73	96.97	0.1777	0.1331		0.0639	0.0145	1.01			3.96	3.96	125.63	0.0968	0.0764		0.0357	0.0073	1.01				0
	60%MVC	7.72	7.72	78.19	0.3519	0.2415		0.1315	0.0268	0.99		60%MVC	7.05	7.05	98.36	0.3184	0.1897		0.1056	0.0262	1.01		60%MVC	5.73	5.73	125.94	0.1841	0.1321		0.0656	0.0148	1.01				0
		7.62	7.62	77.36	0.3728	0.2473		0.123	0.0287	1			6.87	6.87	99.61	0.3076	0.1761		0.0923	0.0221	1.01			5.59	5.59	126.28	0.1298	0.1114		0.06	0.012	0.99				0
	80%MVC	10.1	10.1	78.02	0.5205	0.3283		0.202	0.0421	1		80%MVC	9.31	9.31	97.95	0.4099	0.2632		0.1471	0.0341	1.01		80%MVC	7.37	7.37	130.57	0.2393	0.1536		0.0943	0.0231	1				0
		10.05	10.05	78.14	0.5614	0.3663		0.1898	0.0427	0.99			9.34	9.34	100.72	0.4501	0.2584		0.1299	0.0335	1			7.47	7.47	129.31	0.2251	0.1659		0.09	0.0215	1				0
	MVC	11.77										MVC	11.74										MVC	9.27
	20%MVC	21.1021	21.1021		18.1982	20.5792		16.8471	2.07482			20%MVC	20.6055	20.6055		9.73777	8.53558		9.04084	1.4298			20%MVC	21.8767	21.8767		9.00894	9.2076		9.51567	1.3223
																13.2231	20.5536		15.4195	1.40651							17.3266	19.9954		15.2002	1.10891
	40%MVC	42.9731	42.9731		37.9818	36.9046		37.132	4.4184			40%MVC	41.6629	41.6629		25.3813	27.697		22.868	2.8381			40%MVC	42.6623	42.6623		15.0875	16.9195		13.9791	1.58031
																34.4659	47.2408		39.0023	2.79188							27.9769	36.7427		22.3301	1.32528
	60%MVC	65.5276	65.5276		54.4519	51.8511		48.3381	5.96646			60%MVC	62.901	62.901		47.0358	38.8034		37.5878	5.19243			60%MVC	61.7567	61.7567		23.5855	25.8301		23.8557	2.8811
																63.871	66.1842		64.1075	5.10787							45.3613	56.0931		38.1068	2.41616
	80%MVC	86.0743	86.0743		81.2909	73.682		74.416	9.11632			80%MVC	84.2747	84.2747		64.6179	55.3304		52.6116	7.26725			80%MVC	80.9602	80.9602		34.8937	33.892		35.0047	4.79467
																87.7461	94.3731		89.7311	7.1489							67.1098	73.6006		55.9163	4.02092

## Sheet: 08092018-1
		Force	Force	Angle	Med	Lat		Long	biceps				Force	Force	Angle	Med	Lat		Long	biceps				Force	Force	Angle	Med	Lat		Long	biceps				Force	Force	Angle	Med	Lat		Long	biceps
		Maximum	Mean	Mean	RMS	RMS		RMS	RMS	Duration			Maximum	Mean	Mean	RMS	RMS		RMS	RMS	Duration			Maximum	Mean	Mean	RMS	RMS		RMS	RMS	Duration			Maximum	Mean	Mean	RMS	RMS		RMS	RMS	Duration
		ﾆkg								s			ﾆkg								s			ﾆkg								s			ﾆkg								s
	MVC	13.9	13.9	56.11	0.5428	0.4106		0.2694	0.0445	1		MVC	14.99	14.99	89.24	0.916	0.4542		0.3887	0.036	0.99		MVC	10.43	10.43	123.85	0.8087	0.3749		0.4387	0.0475	1.01		MVC	17.47	17.47	90.65	0.6819	0.5295		0.3072	0.0585	0.99
	60˚	14.01	14.01	60.22	0.5232	0.4059		0.2584	0.0411	0.99		90˚	15.87	15.87	87.62	1.1869	0.5616		0.3802	0.0525	1		120˚	10.18	10.18	119.98	0.6069	0.3596		0.3391	0.0674	1		90		0
	EF	-12.69	-12.69	67.05	0.0687	0.0588		0.0226	0.2922	1.02		EF	-17.83	-17.83	89.54	0.073	0.0691		0.0292	0.3166	1.01		EF	-17.01	-17.01	111.04	0.0588	0.061		0.0254	0.2405	1.01				0
	20%MVC	3.04	3.04	63.96	0.1053	0.0741		0.0254	0.0048	1.01		20%MVC	3.26	3.26	90.14	0.0956	0.0893		0.0295	0.0054	1		20%MVC	2.33	2.33	127.45	0.0354	0.0205		0.0195	0.0045	0.99				0
		3.3	3.3	64.78	0.1163	0.0934		0.0396	0.0053	1.01			3.44	3.44	89.53	0.1197	0.0694		0.0338	0.0052	1			2.22	2.22	128.01	0.0351	0.0211		0.0275	0.0033	1				0
	40%MVC	6.12	6.12	66.54	0.3256	0.2402		0.1167	0.0143	1		40%MVC	6.68	6.68	89.5	0.3059	0.2062		0.1158	0.0122	1.01		40%MVC	4.2	4.2	127.68	0.1011	0.0517		0.0438	0.0054	1				0
		6.5	6.5	68.71	0.2932	0.1907		0.1457	0.0137	1			6.34	6.34	87.37	0.3242	0.247		0.1128	0.0137	0.99			4.41	4.41	124.36	0.082	0.0549		0.0425	0.0051	0.99				0
	60%MVC	8.58	8.58	66.97	0.5686	0.3679		0.2135	0.0256	1.01		60%MVC	9.72	9.72	93.29	0.6904	0.4264		0.1987	0.0253	1		60%MVC	6.16	6.16	123.05	0.1599	0.1381		0.0906	0.0076	1				0
		8.99	8.99	68.36	0.5455	0.3273		0.2008	0.0236	1			9.71	9.71	90.88	0.6114	0.3385		0.1935	0.0243	1			6.32	6.32	125.4	0.1612	0.1284		0.0955	0.0078	1				0
	80%MVC	12.13	12.13	64.64	0.5928	0.392		0.2706	0.0313	1.01		80%MVC	12.51	12.51	93.26	0.9096	0.4614		0.3244	0.0351	1		80%MVC	8.91	8.91	126.67	0.3633	0.2398		0.2444	0.0267	0.99				0
		11.87	11.87	66.85	0.6287	0.3718		0.2519	0.0317	1			13	13	89.91	1.0141	0.5189		0.3933	0.0466	0.99			8.67	8.67	127.36	0.3713	0.2807		0.2581	0.027	1				0
	MVC	14.01										MVC	15.87										MVC	10.43
	20%MVC	22.7159	22.7159		20.788	20.5144		12.3153	1.72827			20%MVC	21.711	21.711		20.197	14.8874		11.9932	1.81383			20%MVC	22.0767	22.0767		6.61351	5.09492		8.90489	1.3347
																10.2382	15.6232		8.23254	1.67404							4.98022	5.66372		6.04268	1.62162
	40%MVC	45.2168	45.2168		58.0488	52.774		49.7158	4.79124			40%MVC	42.1905	42.1905		59.1088	55.5052		43.3119	4.4319			40%MVC	41.7758	41.7758		17.1764	13.0557		16.3509	1.79671
																29.9634	44.6151		29.7308	4.09033							11.5852	14.5133		11.0954	2.18295
	60%MVC	62.9523	62.9523		104.512	85.1439		78.4956	8.41889			60%MVC	62.9618	62.9618		122.12	93.6803		74.3085	8.48734			60%MVC	60.5531	60.5531		30.122	32.6393		35.2596	2.63518
																61.905	75.3003		51.0079	7.83323							22.683	36.2832		23.9265	3.20166
	80%MVC	85.9907	85.9907		114.587	93.5456		98.9958	10.7803			80%MVC	82.6636	82.6636		180.46	120.061		135.98	13.9802			80%MVC	85.2984	85.2984		68.9118	63.7477		95.2065	9.18891
																91.4784	96.5052		93.3411	12.9027							51.8932	70.8645		64.6053	11.1642

## Sheet: 08092018-2
		Force	Force	Angle	Med	Lat		Long	biceps				Force	Force	Angle	Med	Lat		Long	biceps				Force	Force	Angle	Med	Lat		Long	biceps				Force	Force	Angle	Med	Lat		Long	biceps
		Maximum	Mean	Mean	RMS	RMS		RMS	RMS	Duration			Maximum	Mean	Mean	RMS	RMS		RMS	RMS	Duration			Maximum	Mean	Mean	RMS	RMS		RMS	RMS	Duration			Maximum	Mean	Mean	RMS	RMS		RMS	RMS	Duration
		ﾆkg								s			ﾆkg								s			ﾆkg								s			ﾆkg								s
	MVC	5.35	5.35	66.78	0.2693	0.2443		0.1208	0.023	0.99		MVC	5.17	5.17	97.33	0.211	0.2685		0.116	0.0207	1		MVC	4.3	4.3	121.01	0.1657	0.1889		0.0747	0.0231	0.99		MVC	3.96	3.96	114.55	0.2189	0.2671		0.1142	0.017	1.01
	60˚	5.45	5.45	69.65	0.2548	0.2814		0.1081	0.0243	0.99		90˚	6.07	6.07	99.66	0.239	0.3389		0.1472	0.0215	1		120˚	4.22	4.22	124.27	0.1374	0.1597		0.0791	0.0197	1.01		120		0
													5.15		96.15	0.2264	0.305		0.1239	0.0197	0.99
	EF	-7.69	-7.69	68.04	0.0488	0.25		0.0238	0.7576	0.99		EF	-11.07	-11.07	89.79	0.0433	0.1784		0.0258	0.6812	1		EF	-10.87	-10.87	103.4	0.0463	0.1474		0.0289	0.6125	1				0
	20%MVC	1.28	1.28	65.61	0.0807	0.0369		0.0181	0.0051	1.01		20%MVC	1.07	1.07	96.98	0.0612	0.0202		0.0175	0.0043	0.99		20%MVC	0.95	0.95	116.61	0.0388	0.016		0.0139	0.0051	1				0
		1.24	1.24	65.31	0.0691	0.0333		0.0169	0.0053	0.99			1	1	93.38	0.0607	0.0221		0.0131	0.0042	1			0.97	0.97	116.04	0.0356	0.0168		0.0165	0.0049	0.99				0
	40%MVC	2.41	2.41	62.54	0.118	0.1118		0.0485	0.0102	1		40%MVC	2.35	2.35	93.98	0.109	0.0575		0.0384	0.0066	0.99		40%MVC	1.85	1.85	118.67	0.0833	0.0379		0.0349	0.0072	0.99				0
		2.34	2.34	63.87	0.1483	0.1155		0.0522	0.0106	0.99			2.23	2.23	94.21	0.1045	0.0534		0.0449	0.0062	0.99			1.81	1.81	122.37	0.0832	0.0354		0.048	0.007	1				0
	60%MVC	3.46	3.46	64.57	0.211	0.1805		0.0732	0.0152	1		60%MVC	3.39	3.39	97.38	0.1442	0.1529		0.0731	0.0103	0.99		60%MVC	2.6	2.6	122.7	0.0804	0.052		0.0502	0.0071	1.01				0
		3.54	3.54	69.63	0.2029	0.198		0.0888	0.0159	0.99			3.18	3.18	96.37	0.1492	0.13		0.0737	0.0097	0.99			2.72	2.72	123.58	0.0977	0.0534		0.0652	0.0082	1				0
	80%MVC	4.75	4.75	72.19	0.2462	0.2603		0.1034	0.0237	1		80%MVC	4.67	4.67	97.28	0.21	0.2297		0.0998	0.0139	0.99		80%MVC	3.35	3.35	134.13	0.1801	0.1224		0.1785	0.017	1				0
		4.64	4.64	71.19	0.2449	0.2862		0.1048	0.0229	1			4.33	4.33	96.29	0.1852	0.2171		0.0972	0.0123	1.01			3.47	3.47	132.22	0.1756	0.169		0.1552	0.0218	0.99				0
	MVC	5.45										MVC	6.07										MVC	4.3
	20%MVC	23.3333	23.3333		28.5823	13.3536		15.2905	0.686378			20%MVC	18.9445	18.4164		23.2589	8.07098		13.3683	0.560982			20%MVC	22.5352	22.5352		14.1958	6.2393		13.2809	0.659979
																27.0328	6.95419		11.8574	0.623899							24.5464	9.40906		19.7659	0.816327
	40%MVC	43.9815	43.9815		50.8109	43.2376		43.993	1.37276			40%MVC	41.9158	40.7473		40.7365	21.0957		36.3914	0.844773			40%MVC	42.9577	42.9577		31.7687	13.9433		36.2167	0.93717
																47.3462	18.2321		32.2785	0.939518							54.8994	21.027		53.9012	1.15918
	60%MVC	64.8148	64.8148		78.9735	71.9992		70.7733	2.05253			60%MVC	60.1281	58.452		55.9817	53.814		64.1328	1.31996			60%MVC	62.4413	62.4413		33.9821	20.0495		50.415	1.00977
																65.0651	46.5092		56.8845	1.468							58.7595	30.2352		75.0325	1.24898
	80%MVC	86.9444	86.9444		93.7035	103.957		90.9567	3.0755			80%MVC	82.3673	80.0712		75.4055	84.9914		86.0638	1.72914			80%MVC	80.0469	80.0469		67.8687	55.4309		145.784	2.56072
																87.6404	73.4546		76.3369	1.92308							117.354	83.5915		216.97	3.16735

## Sheet: 08092018-3
		Force	Force	Angle	Med	Lat		Long	biceps				Force	Force	Angle	Med	Lat		Long	biceps				Force	Force	Angle	Med	Lat		Long	biceps				Force	Force	Angle	Med	Lat		Long	biceps
		Maximum	Mean	Mean	RMS	RMS		RMS	RMS	Duration			Maximum	Mean	Mean	RMS	RMS		RMS	RMS	Duration			Maximum	Mean	Mean	RMS	RMS		RMS	RMS	Duration			Maximum	Mean	Mean	RMS	RMS		RMS	RMS	Duration
		ﾆkg								s			ﾆkg								s			ﾆkg								s			ﾆkg								s
	MVC	8.09	7.96	79.67	0.6324	0.1455		0.2016	0.0401	0.99		MVC	12.12	11.9	102.35	0.8947	0.1722		0.2735	0.045	0.99		MVC	7.51	7.33	121.69	0.6066	0.1295		0.1918	0.0409	1.01		MVC	9.56	9.46	97.85	0.7325	0.1885		0.2083	0.0459	0.99
	60˚	8.36	8.14	68.63	0.6596	0.1508		0.1652	0.0417	1		90˚	11.42	11.26	109.79	0.6594	0.175		0.2208	0.0413	1.01		120˚	6.58	6.35	130.55	0.5337	0.1364		0.1804	0.0408	0.98		90
																								7.53	7.4	125.15	0.7958	0.1647		0.2539	0.0589	1.01
	EF	-7.94	-8.09	63.93	0.0737	0.0615		0.0182	0.4104	1		EF	-10.63	-10.72	86.9	0.0589	0.0496		0.0214	0.3933	1.02		EF	-7.45	-7.9	107.7	0.0563	0.05		0.0163	0.3932	0.99
	20%MVC	1.79	1.76	60.09	0.1611	0.028		0.029	0.0082	0.99		20%MVC	2.28	2.23	86.33	0.1826	0.0375		0.0377	0.009	1		20%MVC	1.48	1.46	123.25	0.0872	0.0252		0.0211	0.0064	1
		1.65	1.63	59.6	0.1789	0.036		0.0308	0.0083	1.01			2.42	2.36	88.24	0.2019	0.0415		0.055	0.011	1			1.58	1.56	123.74	0.0773	0.0268		0.0245	0.0056	1
	40%MVC	3.2	3.12	66.38	0.3354	0.0579		0.0772	0.0145	0.99		40%MVC	4.92	4.79	90.18	0.5786	0.0938		0.1562	0.026	1		40%MVC	2.98	2.94	122.7	0.2472	0.0607		0.0618	0.0125	1
		3.39	3.29	70.29	0.3865	0.0608		0.0837	0.0164	0.99			4.94	4.77	90.45	0.5043	0.0976		0.1434	0.0284	1			3.02	2.91	124.63	0.2432	0.0571		0.0725	0.0128	1
	60%MVC	5.24	5.13	70.73	0.4901	0.0949		0.1302	0.0267	1		60%MVC	7.17	7.05	99.11	0.5123	0.1052		0.1504	0.0273	1		60%MVC	4.39	4.34	130.89	0.3208	0.0764		0.1086	0.0176	1
		5.31	5.07	66.66	0.5615	0.1032		0.1171	0.0268	0.99			7.14	7.06	94.89	0.4512	0.0976		0.1294	0.0231	1			4.52	4.46	128.38	0.3232	0.0825		0.105	0.0179	0.99
	80%MVC	6.58	6.47	68.03	0.7328	0.1725		0.1916	0.0449	1.59		80%MVC	9.68	9.38	100.89	0.8648	0.1803		0.2264	0.0415	1.01		80%MVC	5.96	5.81	128.04	0.4121	0.1071		0.1385	0.0278	1
		6.68	6.55	71.16	0.6935	0.1414		0.1661	0.0405	1			9.36	9.2	105.81	1.1715	0.2291		0.2562	0.0532	1			6.4	6.14	127.61	0.4389	0.1111		0.1451	0.0274	0.99
	MVC	8.36										MVC	12.12										MVC	7.51
	20%MVC	20.9119	21.0559		26.3158	21.5997		16.3032	2.01023			20%MVC	19.966	19.8187		29.7601	6.11455		25.2726	2.43665			20%MVC	21.2303	21.4896		12.7322	17.5498		12.4318	1.46199
																24.741	22.7535		18.7538	2.54259							12.7447	18.1143		10.9248	1.52594
	40%MVC	40.0608	39.8137		55.8746	40.0607		43.8659	3.76462			40%MVC	41.8862	41.2781		83.8158	64.5967		81.6794	6.62768			40%MVC	41.6281	41.6271		37.9567	39.757		36.614	3.08236
																69.6802	55.1267		60.611	6.91584							37.684	41.0358		32.1754	3.21719
	60%MVC	64.1337	63.354		81.3932	66.8579		67.4209	6.51803			60%MVC	60.7901	60.924		74.5743	68.4441		76.2814	6.14035			60%MVC	61.8178	62.6186		49.8452	53.6281		58.2334	4.32505
																61.9973	58.4101		56.6053	6.40732							49.8941	55.353		51.1739	4.51424
	80%MVC	80.6079	80.8696		110.395	105.94		97.5191	10.4045			80%MVC	80.8836	80.2245		157.608	138.171		131.57	11.5375			80%MVC	85.7539	85.0332		65.8669	73.6416		77.3173	6.72515
																131.028	117.915		97.633	12.0392							65.9315	76.0102		67.9444	7.01933

[truncated: 19 more sheets: 08152018-1, 08152018-2, 08162018-1, 08172018-1, 08172018-2, 08202018-1, EMGdataSameAngle, SumofDiff, AngleForce, 08062018-3-2, 08072018-2-2, 08092018-3-2, 08092018-1-2, 08082018-2-2, 08062018-1-2, test-retest, EMGdata, EMGdatadeleted, original]
